# Supplementary material for: Proteomic analysis of watery saliva secreted by white-backed planthopper, Sogatella furcifera
Source: PLoS One. 2018 May 4;13(5):e0193831. doi: 10.1371/journal.pone.0193831 (PMC5935387; doi:10.1371/journal.pone.0193831)
Supplement: S1 Table — (XLSX) [file pone.0193831.s001.xlsx]

## Sheet: Sheet1
S1 Table. Primers used for molecular cloning of S. furcifera salivary protein genes.
Gene	Forward primers (5'-3')	Reverse primers (5'-3')
Serine protease 6	AGAACTAATTGTGTGTTGGC	GTTTCATAGATTTTTCGTGG
Carbonic anhydrase 2	GCTGTTGAGATTTTCCTGTT	TGCGTCTTGGACCTTTACTT
Vacuolar ATP synthase subunit E	AGTAGACGTCAGGGTGCAG	AACTTAGGCGGATTAGGGA
Mucin-like protein	TCATCTTCTGGTGTGCATTC	GGGGGGTGTTGAAAATAGTA
Carboxylesterase	TTAGCGGTCATCAATGTTTCT	TAATATCTAGCAGTGTGGGGC
Calexcitin-1 isoform X1	CTCAACTTAACGGGGGTGTAG	TGTTTTTCAGTCAAGAGCCAA
Peptidylglycine alpha-hydroxylating monooxygenase	GTGTTTGACAGAAGGAGGA	AAAGTGAAGGAAGACGGAA
Protein disulfide-isomerase	CGTTTCTCATCTGTTCTTGTTG	TTTCTCGGAAGGTCGTCAT
Lipophorin precursor	CAAACCCATCCCCTTAAAT	CAAGAACCACGCTCAGAACT
Vitellogenin	TCTGACCTTGACAGCAGTGAG	AGAGTCTGGGTTCTGATCCAT
Neprilysin-11-like isoform X4	CGTTGACCGTTCATTGTAA	GAGATTCGTCCCTGTATTTG
