# Supplementary material for: Proteomic analysis of watery saliva secreted by white-backed planthopper, Sogatella furcifera
Source: PLoS One. 2018 May 4;13(5):e0193831. doi: 10.1371/journal.pone.0193831 (PMC5935387; doi:10.1371/journal.pone.0193831)
Supplement: S2 Table — (XLSX) [file pone.0193831.s002.xlsx]

## Sheet: Sheet1
S2 Table. Primers used in real-time qPCR for gene expression analysis.
Gene	Forward primers (5'-3')	Reverse primers (5'-3')
Ribosomal protein L9	CAAGATGAGAGCCGTGTA	CGAGTTGGTAACAGTGAC
Ribosomal protein L10	GCGACTTCATCCGTTCCA	CACTCTAGCCACTGTTCCTT
Serine protease 6	TCTAGGTTCAGGAGGCGCTTT	TCGTGTAACCAGCAGCAGTGA
Carbonic anhydrase 2	TGTCTTCCCTGACCCTCTA	CCTTGTCTCACGAATACCTT
Vacuolar ATP synthase subunit E	GAGAAGGGAAGGCTCGTACAG	TTCTGGACTCTTCAAGGACGC
Mucin-like protein	GCTACTACCAGAGATACATT	CCTGAAGAACAATGAAGTTG
Carboxylesterase	TTCGCCAATCAGCAGCAATAACC	CCATGACTCACGCCCATTTTGAA
Calexcitin-1 isoform X1	CGTTCCGTATGAAGAAGTTGA	TCTGACCATCCTCGCATT
Peptidylglycine alpha-hydroxylating monooxygenase	CATGCTGACTCTACCAACGGAC	TATCACCCCAGCTAGCCTCTTC
Protein disulfide-isomerase	CCATCCATTCGCCATCATT	GCTTCATCCAGTTCTCCATC
Lipophorin precursor	CGACTACTCCTACACTGGCGA	GCAATCTGTCCCATGGCGTAA
Vitellogenin	GACCTTTGAGCCCTACCTGG	CAGGAGCTTCACCAGGGTTC
Neprilysin-11-like isoform X4	TGTGTATGCCAAGAACCT	CCAACTGAGAAGTCCAAGA
