# Supplementary material for: Proteomic analysis of watery saliva secreted by white-backed planthopper, Sogatella furcifera
Source: PLoS One. 2018 May 4;13(5):e0193831. doi: 10.1371/journal.pone.0193831 (PMC5935387; doi:10.1371/journal.pone.0193831)
Supplement: S3 Table — (XLSX) [file pone.0193831.s003.xlsx]

## Sheet: Sheet1
S3 Table. Unique peptide sequences of S. furcifera watery saliva proteins identified by LC-MS/MS.
Protein identification	Unique peptide sequence(p<0.05)	No. of unique peptides
Cytochrome c oxidase subunit 1	ETFGSMGMIYAMTAIGVLGFVVWAHHMFTVGMDVDTR	22
	FILGIWSGLIGSMSSIMIR
	FMFGIWSGLVGMMMSMIIRMELSUPGSMIK
	FMFGUWSGLVGMMMSMIIR
	FVFGLWSGMLGTMMSMIIRMELSQPGSMIK
	GMMMSMIIRMELSQPGSMIK
	MGMWSGIVGMMMSMIIR
	MIFFMVMPIMIGGFGNWLVPLMIGAPDMAFPR
	MVGTMSSMIIRMELMMPGSMIK
	MYKWVFSTNHK
	NFLMEKMPLFCWSVLITAILLLLSLPVLAGAITMLLTDR
	SKNFSMEKMPLFCWSVLITAVLLLLSLPVLAGAITMULTDR
	SKNMSMENLPLFCWSVLITAILLLISLPVLAGAITMLLTDRNLN
	TLYFLLGMWSGLIGMMMSLIIR
	TLYFMFGLWSGLMGTMSSMIIR
	TLYFMLGLWSGLLGTMMSMIIR
	TLYIMFGIWSGLVGMMMSMIIR
	VMPIMIGGFGNWLVPMMIGAPDMAFPR
	WLMSTNHKDIGTLYFILGIWSGFMGTMSSMIIR
	WSGMLGTMMSMIIR
	YFIFGLWSGLTGTMSSMIIR
	YFMFGIWSGLVGMMMSMIIRMELSQPGSMIK
NADH-ubiquinone oxidoreductase chain 6	MKFIQAMMMTNTMLSMWMK	2
	NSWHSMILFITFSSGLMIMFMYMASISSNEKFKWSMK
NADH-ubiquinone oxidoreductase chain 3	KIMMTMMTMMTIVSMVMMVTMTISKK	3
	KVLYTMLTMMIMTNTVFILTMMMSK
	MKITMTMISLSLIITMMMMFTMMISKK
NADH-ubiquinone oxidoreductase chain 2	MSLMISSLSMSGMPPTMGFLMKWMIMK	1
Cytochrome P450 CYP419A1	IVSNRMK	1
Cytochrome b	LYPLNKLMFWMFINMFIMLTWIGAR	3
	NNMDKUPFHPFFTIKDLMGAVMVLMMFMMINFK
	PWDRITNLISAIPYMGEMVVQWVWGGFAVDNPTLNR
Cytochrome c oxidase subunit 2	MIISSSDVIHSWTIPSMGMKMDAVPGR	1
NADH dehydrogenase subunit 6	FSVTMKQLMLMTIITAMTMIMMSESSMEQFNK	1
Peptidylglycine α-hydroxylating monooxygenase	LAVCTKNFCK	1
Inosine-5'-monophosphate dehydrogenase	KYKHGFIR	1
Maestro heat-like repeat-containing protein family member 1	LGDQTSR	1
Aldo-keto reductase	ELHEFCKK	1
Uncharacterized protein LOC100165697	IFELFDR	1
Isolate 9 chitinase	MTKAALPNLHR	1
Carboxylesterase	NGVGCPVMVFIHGGGFVDGDGTSGFYGPDKLLLTKDIILVTIHYR	2
	TDMGAGHGDDVAYVLGAYFSCTDSDDDRKMVDTMVGVWSSYAK
Non-lysosomal glucosylceramidase	DTILLEDRTR	1
Dicer 2	PDVYMEKKVEPTILSR	1
Ankyrin repeat domain-containing protein	TDIMSMKK	1
Uncharacterized protein LOC105391939 isoform X3	DLKWLNMHKLR	1
Hypothetical protein D910_09660	ALFDNYDPDVTHNEVVTEAEK	3
	GSSAFEHVFLGEIK
	TGPNSPLFIGSIYPDDR
Uncharacterized protein LOC100164352	RVFNGIKK	1
Hypothetical protein ANCCEY_11605	IAETANFLNK	1
Placental protein 11	GSSAFEHVFLGEIK	1
Plancitoxin-1 isoform X1	EFNDDLYDK	2
	VDMQVETWR
GA19137 isoform A	KLWAGKHK	1
N-acetylglucosaminyl-phosphatidylinositol de-N-acetylase	TQYVWFRK	1
Ubiquitin carboxyl-terminal hydrolase 7	NHTSPHRR	1
Uncharacterized family 31 glucosidase KIAA1161 isoform X1	TIDIFHRR	1
Constitutive coactivator of peroxisome proliferator-activated receptor	KSERTLER	1
Endonuclease-reverse transcriptase	WRRTAECR	1
Neprilysin-11-like isoform X4	NPTWWHRR	1
Xaa-Pro dipeptidase	HFKKLGFK	1
Lon protease-like protein	VAFKVVRK	1
Serine protease 6	MMQSYPFVVGLVLLFCLAR	1
Stubble-2	EAVSNMPICLPTK	1
Activated CDC42 kinase 1	KPSNVAR	1
ATP citrate lyase isoform X1	KMADAMTR	1
Reverse transcriptase	CARKHADR	3
	KIYCSDLR
	WRRTAECR
Hypothetical protein D910_10443	LLEKLNR	1
Uncharacterized protein LOC105556507	VELELLR	1
UDP-glucuronosyltransferase 2C1	GNLHIAKR	1
Histone-lysine N-methyltransferase SETMAR	KVDEEIK	1
Protein purity of essence isoform X4	YGQRWRER	1
RNA-directed DNA polymerase from mobile element jockey-like	ALWRGRLR	1
Hypothetical protein L798_09082	LLHAARRK	1
FAST kinase domain-containing protein 1	RCLMKLNR	1
Carbonic anhydrase 2	MELFFHISMIVTIMVVSLTGMGR	1
Cytoplasmic aconitate hydratase-like	AVIAESYER	1
Ornithine decarboxylase	EWKMKLPR	1
Sphingosine-1-phosphate lyase	FVFSMVKK	1
Protein disulfide-isomerase	AATALKGFVK	1
ATP-binding domain-containing protein 4	VVALISGGK	1
CTP synthase	IEERHRHR	1
ATP synthase F0 subunit 8	MPQMSPIMWNIMLMMTTATIMMNMTKLFFMTNLNTNK	3
	PQMSPIMWTLMMMITSMMMIQMKSMLYFEFK
	PQMSPIMWTTMMMITTIMIYQMNSMMFFNTK
ATP synthase subunit a	MMTSLFSTFDPMTKLLQSNWIIMMMTTVILPK	1
ATP synthase protein 8	MPQMSPMMWNLLLMSTSMTIMLIMTNLYFMTEMTTEK	1
Vacuolar ATP synthase subunit E	MALSDADVKKQIKHMMAF	1
ATP synthase-coupling factor 6	RRHWILGR	1
Uncharacterized protein LOC100632426	VSGGGCSGFKYNFLMDQINK	1
ATP-binding cassette sub-family G member 4-like protein	DQTLTHMR	3
	GQDASNITNNAGCIFFTGMFLMFSSMMPTILTFPLEMTVYK
	MKIVDESESCEMNPIVSYDRK
ATP-binding cassette sub-family D member 2-like protein	NKIFVQQLWYVVLEQFLMKYVWSGTGMVMVSLPIIMAAR	1
ATP-binding cassette sub-family B member 7	TVLHNFRR	1
ABC protein subfamily ABCH	MKSFPMDEMDK	1
Multidrug resistance-associated protein 1 isoform X1	FEKFWNKK	1
Sly1-like protein	GGGGGGAEEYR	1
Uncharacterized protein LOC100165575	GEHPYDQLK	1
Piezo-type mechanosensitive ion channel component 2 isoform X7	TMFTMMFWMTLRQYNREK	1
F-box/LRR-repeat protein 7	EVESQQPKAGTSESVAEK	1
Organic cation transporter protein isoform X2	SEEMRDKK	1
Uncharacterized protein LOC105568157	WNAVRDKR	1
Golgin subfamily A member 4	WRACLDRR	1
Apolipophorin	LFELFDR	1
Lipophorin precursor	FDSEVSDQFLR	1
Vitellogenin	QADQMPCFRR	1
Uncharacterized protein LOC100119722	LTNGLNKEK	1
Vam6/Vps39-like protein	ALEILER	1
Vacuolar protein sorting-associated protein 28-like protein	LFRNARER	1
Run and tbc1 domain-containing protein	WFLLDFKR	1
Hypothetical protein L798_05106	AVEKKAEK	1
Charged multivesicular body protein 3	EMSKEMMR	1
Calexcitin-1 isoform X1	DFELAIER DTILLEDRTR	1
Hypothetical protein TcasGA2_TC004855	EVLAKMDDDLDGAIR	1
EF-hand domain containing protein	DFELAIER	1
Mucin-like protein	TLSNYFR	11
	LFASSYYQR
	LFSTNLSGGMLALR
	NYFCSATGINFSR
	QYSQQSSSYAR
	SEEFFSQSISQYR
	TLSNYFR
	TLSSMFESNALFK
	YQASELSR
	TNAAATSLFFR
	YPGWMAR
Actin	MCDEEVAALVVDNGSGMCK	2
	IWHHTFYNELR
Myosin-IIIa	MVMLDMGSERKDLMNCAR	1
Kinesin light chain	VAQILGR	1
Microtubule-actin cross-linking factor 1 isoform X4	KSSSAAGR	1
Kinesin-like protein KIF21A isoform X2	KEHAKMLR	1
Cordon-bleu protein-like 1	RQTRTLPR	1
Zinc finger protein 239-like	GAMMEHRR	1
Zinc finger matrin-type protein	SPLHYSRR	1
Apterous a	GVYELLADSNGMHWQQQQQERPQMLAAAYDPSR	1
Ecdysteroid receptor	MTLSYGGGGTPLNGYPSPTMSSQHSNYDSCLSPNSKIGR	1
Transcriptional regulator ATRX-like	LDGSTKGENR	1
RNA polymerase-associated protein CTR9-like protein	IILLKARR	1
Conserved hypothetical protein	KMPSNYK	1
Transcription initiation factor IIA subunit 1	NKWKFYLK	1
Hypothetical protein L798_07165	MRRIDCLR	1
Hypothetical protein L798_07469	NVHHKMRR	1
Elongation factor Tu	GTVVTGR	1
Elongation factor G2	VLERMCKR	1
Cryptochrome 2	LHDNPSLR	1
Thyroid receptor-interacting protein 11	SYETLEDMHRK	1
Uncharacterized protein LOC103516581	GPGRPVKR	1
Cold shock domain-containing protein E1	EMTYDRR	1
HMG box-containing protein 1	NPDEQMEQSDSSSYHALDEQPK	1
AT-rich interactive domain-containing protein 4B	EDNKVEKK	1
Nucleoprotein TPR	IDEMENEIAKLR	1
La-related protein 1B	RPVDGLKR	1
Mitochondrial fission protein	DQSDEGKR	1
ESF1 homolog	AQKMVDKK	1
Bromodomain-containing protein 7	KFREEEER	1
Bromodomain and WD repeat-containing protein 2	VWMYEWKR	1
Chaoptin	LSQLDIR	1
Kazrin-A	ANMVDAR	1
Sorting nexin-17	VTRMRCWR	1
Ring finger protein 160	EGALEALSKIDGK	1
Cisplatin resistance-associated overexpressed protein	QLEEEEKK	1
Teneurin-3-like	KQLTKYLK	1
R3H domain-containing protein 1 isoform X1	KPRPNSTR	1
Coiled-coil domain-containing protein 12	IGSLEDEALKR	1
Transcription elongation regulator 1	PMHKARGR	1
Integrator complex subunit 1 isoform X1	KDPAQIEK	1
Anaphase-promoting complex subunit	YWSIVFRR	1
CD109 antigen-like	RNSTFNTK	1
Tubulin-specific chaperone C	VYDIRKCK	1
Interaptin isoform X2	RSFTGWLR	1
Notchless protein homolog 1-like	KSINFAMEDEIISSK	1
mRNA turnover protein 4 homolog	LFKMPRSK	1
Hypothetical protein KGM_12879	YYTMPPK	1
Putative RNA-binding protein 19	YTKKGEFR	1
Nucleolar complex protein 3-like protein	ALAKVRFK	1
30S ribosomal protein S2	ILFVGTK	1
39S ribosomal protein L38	RERQGWGR	1
Uncharacterized protein LOC105558474	KPNSALR	1
Heat shock cognate 70 protein	LKPEDIER	1
DEP domain-containing protein 5 isoform X4	NLKYWRFK	1
Mothers against decapentaplegic homolog 3	RHIGKGVR	1
Protein numb	GERRGSPR	1
Protein numb-like	SMSISDAPALIR	1
Methoprene-tolerant protein	IIYTDHRISMVAGYLPGEVTGMPGFKYMHK	1
Salivap-5	MADAGLGMVDAGVSAGMGLASTGMDAGKGLANAGMGAASSMSGR	1
Cchamide 1	VSPFYCTAAVFLCLAATAAGSCLSYGHSCWGAHGK	1
Uncharacterized protein LOC105672384	YGRQHKCR	1
Uncharacterized protein LOC105692561	IIASMQKNMQR	1
Protein Daple	MLEEQLMRSR	1
Rhogtpase	PMLMARCDMMR	1
Uncharacterized protein LOC105149357 isoform X1	MWKKMLDSMTR	1
Collagen alpha-1(III) chain	LEMQVSRGVFAGSSPSPGTGGDK	1
Glutamate receptor ionotropic	ELMFFMMSDYVNKTMRQVLEK	1
Protein retinal degeneration B isoform X3	NQQDMSDMMK	1
Hypothetical protein L798_11130	GKFRALIR	1
Triple functional domain	GKAKYIYK	1
Uncharacterized protein LOC100680511	WQVIGQRR	1
Hypothetical protein TcasGA2_TC010304	KLRHVVGR	1
Hypothetical protein	SAAAASGNSFDYQR	1
Uncharacterized protein LOC103508838 isoform X1	PTMCRKIR	1
Uncharacterized protein KIAA1143 homolog	IVFRKPTK	1
Hypothetical protein L798_03213	KVDLENKR	1
Glucocorticoid-induced transcript 1 protein-like	LDKMIRHR	1
